# Supplementary material for: Lymphocyte subsets in Atlantic cod (Gadus morhua) interrogated by single-cell sequencing
Source: Commun Biol. 2022 Jul 11;5:689. doi: 10.1038/s42003-022-03645-w (PMC9276791; doi:10.1038/s42003-022-03645-w)
Supplement: Supplementary file 4 — Supplementary data 1 [file 42003_2022_3645_MOESM4_ESM.xlsx]

## Sheet: Sheet1
Supplementary data 1
Overview of sequencing, mapping and cells included after filtering
Treatment group	Fish ID number	Sequencing batch	Library size (millions of fragments)	Average mapping rate (%)	Reads mapped (millions)	Number of cells included after filtering	Average number of mapped transcripts per cell	Average number of mapped genes per cell
Day 0, pre-immunisation	1	A	98.6	79	78	1438	687.503	340.485
	2	B	102.2	79	81	1862	826.432	426.497
	3	C	56.6	81	44	1401	488.37	301.482
Day 7, post-immunisation	4	B	85.8	77	67	1831	799.86	369.091
	5	C	79.3	77	61	1792	769.862	355.401
	6	A	92.7	78	73	1897	865.62	395.571
Day 0, pre-boost	7	B	70.4	76	59	1899	849.125	435.425
	8	A	58	79	47	1458	856.598	406.195
	9	C	116.2	70	95	1490	955.257	474.945
Day 7, post-boost	10	C	68.1	81	52	1247	961.982	374.692
	11	A	95.3	84	67	1895	865.589	395.821
	12	B	70.2	81	57	1832	852.628	416.197
Vaccinated, pre-challenge Day 0	17	D	121	68	82	2075	566.685	291.172
	18	E	51	68	51	1482	378.907	261.672
	22	G	21	70	14	272	450.404	294.908
Naïve, pre-challenge Day 0	20	D	56	60	34	905	514.775	326.108
	21	E	52	63	32	943	443.383	284.5
Vaccinated, Post challenge Day 1	23	E	84	78	66	2724	954.392	496.081
	24	F	52	79	41	1639	867.309	441.485
Naïve, post-challenge Day 1	26	E	88	83	73	2519	862.482	443.304
	27	F	163	72	148	1638	867.768	441.661
	28	D	21	57	12	1084	533.721	305.578
Naïve, post-challenge Day 7	33	G	98	75	76	2356	1031.15	485.017
	34	F	56	82	46	1947	948.956	449.264
	38	D	24	74	18	1689	606.502	352.598
Vaccinated, post-challenge Day 7	35	F	61	64	39	1878	949.272	388.595
	36	G	70	81	57	2141	794.772	395.633
	37	D	11	79	8	613	581.697	333.537
Naïve, post-challenge Day 15	46	E	25	81	20	1708	708.815	387.173
	47	D	39	80	31	1639	867.319	441.482
	48	G	31	71	22	1590	757.439	411.148
Vaccinated, post-challenge Day 15	43	G	111	81	89	2472	1459.83	650.312
	44	E	39	69	27	2000	844.191	441.851
	45	D	42	68	29	1638	868.118	441.991
