# Supplementary material for: Lymphocyte subsets in Atlantic cod (Gadus morhua) interrogated by single-cell sequencing
Source: Commun Biol. 2022 Jul 11;5:689. doi: 10.1038/s42003-022-03645-w (PMC9276791; doi:10.1038/s42003-022-03645-w)
Supplement: Supplementary file 5 — Supplementary data 2 [file 42003_2022_3645_MOESM5_ESM.xlsx]

## Sheet: Sheet1
Supplementary data 2
Top 20 DEGs for all splenic cells
Cluster 1 B cells
Name in gadMor3	Gene according to homology	avg_log2FC	pct.1	pct.2	p_val_adj
LOC115546516	phospholipase A and acyltransferase 5-like	4.04758	0.977	0.683	0
LOC115543484	immunoglobulin kappa constant-like	3.85379	0.964	0.688	0
LOC115529499	uncharacterized protein LOC115529499	3.68086	0.963	0.664	0
LOC115554304	B-cell receptor CD22-like	3.48891	0.97	0.674	0
swap70		3.48801	0.961	0.66	0
cd79a		3.08985	0.938	0.582	0
LOC115543867	immunoglobulin kappa constant-like	2.91717	0.936	0.627	0
LOC115543493	immunoglobulin kappa constant-like	2.85781	0.926	0.627	0
cd79b		2.84714	0.937	0.62	0
LOC115553271	myelin-associated glycoprotein-like	2.70464	0.928	0.614	0
LOC115542751	prosaposin-like isoform X1	2.69238	0.973	0.664	0
LOC115544147		2.62879	0.936	0.605	0
LOC115544149		2.57517	0.916	0.674	0
pax5		2.54691	0.932	0.655	0
LOC115537865	immunoglobulin epsilon heavy chain-like	2.52234	0.921	0.564	0
LOC115559315	immunoglobulin lambda-1 light chain-like	2.5115	0.934	0.574	0
mef2c		2.48817	0.956	0.691	0
LOC115531259	uncharacterized protein LOC115531259 isoform X1	2.2717	0.917	0.596	0
LOC115548206	uncharacterized protein LOC115548206 isoform X1	2.23623	0.935	0.593	0
LOC115548212	uncharacterized protein LOC115548212	2.17993	0.889	0.539	0
Cluster 2 Thrombocytes
Name in gadMor3	Gene according to homology	avg_log2FC	pct.1	pct.2	p_val_adj
LOC115534170	thrombospondin-1-like	4.9447	0.993	0.694	0
ccn2		4.90111	0.981	0.638	0
LOC115552213	apelin-like	4.82342	0.994	0.729	0
inf2		4.51322	0.978	0.647	0
mpl		4.50163	0.972	0.661	0
LOC115559050	integrin beta-3-like	4.35528	0.972	0.623	0
LOC115529648	coagulation factor XIII A chain-like	4.34456	0.975	0.699	0
myh11		4.34268	0.977	0.673	0
gp1ba		4.30419	0.958	0.572	0
cald1		4.20362	0.994	0.793	0
LOC115544441	myosin light polypeptide 6 isoform X1	4.19392	0.97	0.748	0
LOC115555582	tropomyosin alpha-1 chain isoform X1	4.15523	0.962	0.681	0
pbxip1		4.12051	0.98	0.75	0
LOC115541796	thymosin beta-11-like	4.03475	0.99	0.8	0
rcsd1		3.79286	0.953	0.667	0
LOC115553533	LOW QUALITY PROTEIN: transcriptional activator MN1-like	3.69208	0.946	0.613	0
tln1		3.65024	0.994	0.847	0
tpm1		3.47255	0.944	0.722	0
rgs3		3.44953	0.956	0.706	0
rbpms		3.40002	0.938	0.566	0
Cluster 3 CD8+ T cells
Name in gadMor3	Gene according to homology	avg_log2FC	pct.1	pct.2	p_val_adj
LOC115541629	23 kDa integral membrane protein-like isoform X1	3.03578	0.91	0.503	0
LOC115534379	B-cell lymphoma/leukemia 11B-like isoform X1	2.41305	0.96	0.711	0
LOC115556624	T-cell surface glycoprotein CD8 beta chain-like	2.22508	0.898	0.618	0
LOC115532977	granzyme B(G,H)-like isoform X1	2.19541	0.963	0.686	0
il7r		2.08131	0.936	0.625	0
LOC115530009	cornifelin homolog	2.07021	0.924	0.636	0
LOC115561482	myb-like protein X isoform X1	1.91994	0.92	0.603	0
LOC115547090	proline-rich protein 12-like isoform X3	1.90535	0.955	0.677	0
LOC115553457	potassium channel subfamily T member 1-like isoform X1	1.88701	0.919	0.534	0
cytip		1.75673	0.946	0.676	0
ccr7		1.65	0.878	0.621	0
sh2d1a		1.57258	0.955	0.732	0
LOC115548822	uncharacterized protein LOC115548822	1.54663	0.824	0.563	0
LOC115530008	cornifelin homolog	1.44267	0.888	0.582	0
LOC115556628	tumor necrosis factor receptor superfamily member 4-like	1.39237	0.812	0.513	0
LOC115544975	dual specificity protein phosphatase 2-like isoform X1	1.27424	0.892	0.675	0
LOC115543843	B-cell lymphoma/leukemia 11B-like isoform X1	1.27134	0.921	0.725	0
rftn1		1.19829	0.944	0.737	0
LOC115539969	vacuolar protein sorting-associated protein 37C-like	1.18836	0.834	0.611	0
LOC115548821	T-cell receptor alpha chain C region-like isoform X6	1.14023	0.881	0.64	0
Cluster 4 Spleen stroma
Name in gadMor3	Gene according to homology	avg_log2FC	pct.1	pct.2	p_val_adj
LOC115539170		1.85096	0.984	0.978	0
parp16		0.726131	0.741	0.715	3.12419e-255
mdc1		0.718201	0.683	0.773	2.96603e-202
LOC115540080	spastin-like isoform X1	2.96376	0.74	0.73	8.69388e-174
LOC115535335	band 3 anion exchange protein-like isoform X1	1.65659	0.694	0.705	6.47928e-127
LOC115530900	collagen alpha-1(I) chain-like	0.893898	0.622	0.562	1.91902e-118
LOC115539743	keratin, type I cytoskeletal 13-like isoform X1	0.882488	0.678	0.7	1.76398e-115
LOC115534848	keratin, type I cytoskeletal 13-like	1.26602	0.699	0.737	1.2823e-69
LOC115530661		0.967186	0.616	0.617	3.80233e-62
LOC115544542	titin-like	0.808822	0.602	0.553	3.81091e-62
LOC115539991	keratin, type I cytoskeletal 18-like	0.759118	0.464	0.585	7.97664e-62
plec		0.92309	0.619	0.602	1.00791e-61
LOC115557794	uncharacterized protein LOC115557794	2.12222	0.835	0.903	1.59284e-52
col1a2		0.697616	0.486	0.607	1.65797e-39
LOC115531102	caveolae-associated protein 1-like	1.11094	0.612	0.65	1.88274e-24
LOC115537564	putative ferric-chelate reductase 1 isoform X1	0.875372	0.521	0.565	3.31904e-10
rftn1		0.812803	0.715	0.772	3.14015e-07
ly6d		0.961055	0.567	0.653	1.42787e-06
LOC115540070	keratin, type II cytoskeletal cochleal-like	1.02615	0.625	0.713	0.00277809
LOC115539744	keratin, type I cytoskeletal 19-like	0.710539	0.507	0.597	1
Cluster 5 Erythrocytes
Name in gadMor3	Gene according to homology	avg_log2FC	pct.1	pct.2	p_val_adj
LOC115560866	hemoglobin subunit beta-1	6.34699	1	0.833	0
LOC115530616	hemoglobin subunit alpha-2	6.26382	1	0.824	0
LOC115560881	hemoglobin subunit alpha-2	6.19986	1	0.825	0
LOC115530778	hemoglobin subunit beta-2	6.05751	0.999	0.859	0
LOC115537227		4.78521	0.991	0.574	0
LOC115559454	neoverrucotoxin subunit beta-like	4.64606	0.982	0.625	0
LOC115537632		4.00231	0.992	0.592	0
LOC115546643	nesprin-2-like isoform X1	3.84745	0.99	0.629	0
LOC115548872	carbonic anhydrase-like	3.76558	0.967	0.462	0
blvrb		3.66498	0.97	0.618	0
LOC115536855		3.47619	0.964	0.508	0
LOC115546648	LOW QUALITY PROTEIN: golgin subfamily B member 1-like	3.38546	0.987	0.621	0
LOC115540605	deoxycytidylate deaminase-like isoform X1	3.21286	0.957	0.503	0
LOC115535427	LOW QUALITY PROTEIN: carbonic anhydrase 1-like	3.04737	0.959	0.531	0
LOC115558225	ferritin, heavy subunit	3.02297	0.975	0.707	0
LOC115534053	heat shock protein HSP 90-alpha	2.77569	0.943	0.55	0
tmod4		2.76461	0.927	0.536	0
LOC115539734	uncharacterized protein LOC115539734 isoform X1	2.66015	0.928	0.478	0
LOC115545484	protein 4.1-like isoform X14	2.60842	0.941	0.576	0
LOC115532222	apolipoprotein L2-like	2.58525	0.905	0.54	0
Cluster 6 MCP1b+ T cells
Name in gadMor3	Gene according to homology	avg_log2FC	pct.1	pct.2	p_val_adj
LOC115529242	monocyte chemotactic protein 1B-like	4.26234	0.967	0.667	0
LOC115552618	uncharacterized protein LOC115552618	2.18736	0.822	0.592	0
LOC115552675	uncharacterized protein LOC115552675	2.16318	0.863	0.474	0
LOC115554063	granzyme K-like	2.02167	0.855	0.536	0
LOC115549400	C-C motif chemokine 4-like	1.96616	0.906	0.594	0
LOC115552619	uncharacterized protein LOC115552619 isoform X1	1.96526	0.805	0.439	0
LOC115556854	src-like-adapter 2	1.92115	0.866	0.625	0
LOC115548821	T-cell receptor alpha chain C region-like isoform X6	1.89591	0.936	0.648	0
LOC115552297	uncharacterized protein LOC115552297 isoform X1	1.77862	0.675	0.427	0
LOC115532977	granzyme B(G,H)-like isoform X1	1.75551	0.955	0.703	0
LOC115550488	aggrecan core protein-like	1.7377	0.846	0.68	0
LOC115552883		1.72398	0.889	0.581	0
cytip		1.63501	0.922	0.693	0
sh2d1a		1.58196	0.951	0.745	0
satb1		1.56057	0.919	0.69	0
ikzf2		1.55266	0.885	0.648	0
LOC115552673	uncharacterized protein LOC115552673 isoform X1	1.4912	0.821	0.604	0
LOC115547577	uncharacterized protein LOC115547577 isoform X1	1.48204	0.788	0.544	0
LOC115538239	uncharacterized protein LOC115538239 isoform X1	1.47425	0.875	0.488	0
cpa1		1.47068	0.897	0.826	0
Cluster 7 Macrophages
Name in gadMor3	Gene according to homology	avg_log2FC	pct.1	pct.2	p_val_adj
LOC115554106	extracellular matrix protein 1-like isoform X1	4.71313	0.896	0.531	0
LOC115544206	cathepsin L1-like	4.6476	0.919	0.563	0
LOC115560707	high affinity immunoglobulin gamma Fc receptor I-like	4.29946	0.933	0.628	0
LOC115532762	fibronectin-like	4.22503	0.826	0.483	0
LOC115537254	C-C motif chemokine 20-like isoform X5	4.17676	0.924	0.544	0
LOC115553696	serum amyloid P-component-like	3.93967	0.9	0.524	0
LOC115556868	keratin, type I cytoskeletal 18-like isoform X1	3.81775	0.867	0.597	0
LOC115560915	complement factor B-like	3.70633	0.872	0.547	0
LOC115541099	C-reactive protein-like isoform X2	3.68751	0.855	0.365	0
LOC115535334	protein S100-A6-like	3.41004	0.724	0.459	0
LOC115556821	complement C1q subcomponent subunit C-like isoform X1	3.38195	0.876	0.513	0
LOC115550551	olfactomedin-like	3.35904	0.884	0.491	0
selenop		3.35883	0.933	0.612	0
plec		3.27549	0.855	0.589	0
ctsl		3.20255	0.952	0.727	0
cfp		3.16729	0.715	0.381	0
slc40a1		3.16706	0.941	0.685	0
dab2		3.08776	0.904	0.662	0
LOC115556822	complement C1q and tumor necrosis factor-related protein 9-like	3.08148	0.884	0.575	0
ctsz		3.05467	0.87	0.7	0
Cluster 8 Neutrophils
Name in gadMor3	Gene according to homology	avg_log2FC	pct.1	pct.2	p_val_adj
LOC115558616	low choriolytic enzyme-like	7.7268	0.999	0.603	0
LOC115533200		7.14525	0.998	0.579	0
LOC115542732	eosinophil peroxidase-like	5.44516	0.961	0.395	0
LOC115559879	transketolase-like	5.38968	0.964	0.693	0
lta4h		5.31031	0.973	0.526	0
pygl		5.12237	0.979	0.607	0
LOC115545948	fructose-1,6-bisphosphatase 1-like	5.09381	0.937	0.471	0
LOC115542292	docosahexaenoic acid omega-hydroxylase CYP4F3-like	4.82836	0.973	0.51	0
LOC115554667	B-cell receptor CD22-like	4.80515	0.962	0.616	0
LOC115548296	keratin, type II cytoskeletal 2 oral-like	4.73645	0.976	0.489	0
pgd		4.6837	0.955	0.649	0
LOC115551290	protein-glutamine gamma-glutamyltransferase 2-like	4.60304	0.953	0.382	0
LOC115537452	inositol monophosphatase 1-like	4.45596	0.945	0.418	0
LOC115537529	CCAAT/enhancer-binding protein beta-like isoform X1	4.35516	0.916	0.389	0
LOC115531276	integrin alpha-M-like isoform X1	4.33927	0.947	0.556	0
LOC115542249	C-X-C chemokine receptor type 2-like	4.29558	0.931	0.38	0
LOC115529510	fatty acid-binding protein, intestinal-like	4.20023	0.95	0.544	0
hvcn1		4.15813	0.939	0.538	0
taldo1		4.09187	0.956	0.727	0
nccrp1		4.06706	0.89	0.533	0
Cluster 9 Myeloid type cells
Name in gadMor3	Gene according to homology	avg_log2FC	pct.1	pct.2	p_val_adj
LOC115534205		7.9708	0.957	0.744	0
LOC115534202	myristoylated alanine-rich C-kinase substrate-like isoform X1	7.85588	0.991	0.756	0
LOC115534204		7.44685	0.978	0.631	0
LOC115529309	endonuclease domain-containing 1 protein-like	5.91518	0.955	0.518	0
LOC115529962	uncharacterized protein PB18E9.04c-like	5.15142	0.936	0.473	0
LOC115535871	uncharacterized protein LOC115535871	5.05088	0.9	0.533	0
LOC115537269	C-C motif chemokine 4-like	4.81561	0.949	0.525	0
LOC115544377	uncharacterized protein LOC115544377	4.68784	0.905	0.58	0
LOC115547774	transmembrane 4 L6 family member 1-like	4.19742	0.891	0.54	0
LOC115537265	C-C motif chemokine 4-like	3.84245	0.915	0.571	0
tbc1d16		3.67488	0.904	0.553	0
LOC115530686	tripartite motif-containing protein 16-like protein isoform X1	3.66673	0.91	0.579	0
LOC115548739	high affinity immunoglobulin epsilon receptor subunit gamma-like	3.50335	0.934	0.611	0
LOC115559734		3.24273	0.805	0.354	0
LOC115557388	GATA-binding factor 2-like isoform X1	3.23628	0.887	0.645	0
LOC115548763	C-C chemokine receptor type 3-like	3.23526	0.898	0.525	0
LOC115540996	carcinoembryonic antigen-related cell adhesion molecule 6-like isoform X3	3.16998	0.785	0.369	0
LOC115545347	Schwann cell myelin protein-like	3.02801	0.827	0.559	0
LOC115556743	metalloproteinase inhibitor 2-like isoform X1	2.99068	0.836	0.562	0
LOC115554260	C-type lectin domain family 7 member A-like	3.53347	0.57	0.333	6.88105e-95
Cluster 10 Proliferating lymphocytes
Name in gadMor3	Gene according to homology	avg_log2FC	pct.1	pct.2	p_val_adj
incenp		3.65037	0.833	0.599	0
LOC115545267	non-histone chromosomal protein H6-like	3.65	0.967	0.813	0
mki67		3.30386	0.828	0.577	0
LOC115561358	non-histone chromosomal protein HMG-14A-like	3.18176	0.937	0.772	0
smc4		2.94159	0.858	0.724	0
numa1		2.68535	0.81	0.575	0
stmn1		2.6844	0.851	0.694	0
LOC115546469	histone H2AX-like	2.57257	0.893	0.707	0
LOC115529517	histone H2A.Z	2.52711	0.874	0.671	0
LOC115538982	histone H2A	2.5	0.824	0.612	0
LOC115546069	histone H2A.V isoform X1	2.3474	0.907	0.779	0
LOC115552430	hyaluronan mediated motility receptor-like	2.33844	0.772	0.461	0
LOC115546867	protein FAM111A-like isoform X1	2.14759	0.824	0.639	0
dlgap5		2.10311	0.768	0.494	0
pcna		2.36348	0.836	0.671	3.91195e-295
LOC115532383	histone H1-like	2.74055	0.854	0.713	1.42145e-253
LOC115559991	histone H1-like	3.24195	0.821	0.708	5.73964e-248
LOC115532376	histone H1-like	2.84418	0.818	0.688	9.77497e-247
cenpf		2.4994	0.742	0.547	1.89942e-229
dnmt1		2.53942	0.833	0.766	6.06327e-222
Cluster 11 GATA3+ cytotoxic cells
Name in gadMor3	Gene according to homology	avg_log2FC	pct.1	pct.2	p_val_adj
LOC115552688		5.6894	0.957	0.493	0
LOC115554061	granzyme K-like	5.24748	0.905	0.439	0
LOC115553877	granzyme A-like	4.90757	0.943	0.362	0
LOC115547486	uncharacterized protein LOC115547486	4.81676	0.941	0.543	0
LOC115555068	uncharacterized protein LOC115555068	4.70051	0.957	0.429	0
LOC115555207	granzyme B(G,H)-like	4.63832	0.938	0.524	0
LOC115541469	scavenger receptor cysteine-rich type 1 protein M130-like isoform X1	4.6318	0.97	0.529	0
ccdc197		3.96156	0.893	0.494	0
LOC115552689		3.78032	0.853	0.515	0
LOC115541851	aquaporin-3-like isoform X1	3.54702	0.937	0.398	0
prpf40a		3.47675	0.856	0.674	0
id2		3.24482	0.947	0.621	0
LOC115561403	granzyme A-like	3.19002	0.937	0.622	0
pdpn		3.12141	0.995	0.742	0
LOC115555209	mast cell protease 1A-like isoform X1	2.92367	0.894	0.516	0
slc9a5		2.86426	0.921	0.523	0
LOC115561714	lysophosphatidic acid receptor 6-like	2.7615	0.875	0.614	0
LOC115529242	monocyte chemotactic protein 1B-like	2.76082	0.975	0.686	0
sytl3		2.74915	0.917	0.583	0
GATA3		2.76907	0.781	0.449	1.39622e-280
Cluster 12 Dendritic cell-like cluster 1
Name in gadMor3	Gene according to homology	avg_log2FC	pct.1	pct.2	p_val_adj
LOC115561783	complement C1q-like protein 2	5.87303	0.995	0.599	0
LOC115542063	drebrin-like protein A isoform X1	5.75202	0.986	0.672	0
LOC115535739	progranulin-like isoform X1	4.7312	0.983	0.708	0
LOC115535919	sperm acrosome membrane-associated protein 4-like	4.71227	0.925	0.676	0
LOC115547236	F-box only protein 2-like	4.59037	0.974	0.586	0
flt3		4.03308	0.968	0.454	0
LOC115545542	allograft inflammatory factor 1-like	3.82842	0.956	0.692	0
id2		3.76861	0.957	0.623	0
gm2a		3.71936	0.968	0.729	0
clcn7		3.70451	0.957	0.696	0
LOC115545090		3.70421	0.925	0.324	0
fchsd2		3.62599	0.95	0.69	0
LOC115535295	beta-galactoside-binding lectin-like	3.59038	0.962	0.551	0
LOC115535349	serine/threonine-protein kinase Sgk1-like isoform X1	3.32904	0.926	0.69	0
LOC115534018	cathepsin B-like isoform X1	3.2446	0.937	0.684	0
LOC115558910	A-kinase anchor protein 13-like	3.13067	0.906	0.589	0
LOC115546675	coiled-coil domain-containing protein 83-like isoform X1	3.02167	0.87	0.561	0
sytl2		2.96821	0.93	0.542	0
znf366	DC-SCRIPT	3.33246	0.849	0.575	5.6942e-289
LOC115560824	rho GTPase-activating protein 42-like isoform X1	3.07663	0.845	0.531	2.27612e-283
Cluster 13 Endothelial cells
Name in gadMor3	Gene according to homology	avg_log2FC	pct.1	pct.2	p_val_adj
LOC115540215	cAMP-specific 3',5'-cyclic phosphodiesterase 4C-like isoform X1	5.45081	0.973	0.531	0
LOC115531102	caveolae-associated protein 1-like	5.16565	0.954	0.641	0
LOC115535639	fatty acid-binding protein, heart-like	4.45271	0.906	0.712	0
LOC115539036	tetraspanin-4-like	4.37643	0.929	0.47	0
stab1		4.32544	0.894	0.422	0
LOC115540110	GTPase IMAP family member 9-like	4.03534	0.939	0.585	0
LOC115531829	claudin-5-like	4.02725	0.92	0.594	0
LOC115559762	cadherin-5-like	3.97995	0.885	0.512	0
app		3.96996	0.967	0.677	0
dab2		3.76462	0.953	0.672	0
LOC115551069	tetraspanin-18-like	3.90717	0.878	0.569	4.25351e-292
LOC115539991	keratin, type I cytoskeletal 18-like	3.76084	0.889	0.565	1.27329e-286
LOC115530661		4.14054	0.885	0.613	3.54667e-285
gpr182		3.83556	0.867	0.615	3.0607e-272
LOC115559485	primary amine oxidase, liver isozyme-like isoform X1	4.07537	0.851	0.526	8.10267e-252
selenop		3.84453	0.876	0.628	1.12505e-242
lrrc59		3.96317	0.847	0.612	3.69015e-238
LOC115539744	keratin, type I cytoskeletal 19-like	3.97897	0.839	0.581	2.13075e-225
LOC115552143	LOW QUALITY PROTEIN: vascular endothelial growth factor receptor 3-like	3.85631	0.799	0.608	1.92647e-186
nrxn1		3.92904	0.776	0.537	2.81041e-170
Cluster 14 Dendritic cell-like cluster 2
Name in gadMor3	Gene according to homology	avg_log2FC	pct.1	pct.2	p_val_adj
LOC115534020	cathepsin B-like isoform X1	6.36651	0.992	0.685	0
LOC115542751	prosaposin-like isoform X1	4.49638	0.984	0.71	0
flt3		4.32235	0.971	0.456	0
LOC115554529	cytochrome b ascorbate-dependent protein 3 isoform X1	4.24254	0.942	0.595	0
irf8		3.88464	0.948	0.571	0
ctsl	Cathepsin L	3.83514	0.974	0.738	0
LOC115545240	prosaposin-like	3.83355	0.939	0.556	0
LOC115547195	toll-like receptor 7	3.66167	0.956	0.365	0
rnf220		3.89244	0.942	0.63	3.02646e-296
mef2b	Myocyte enhancer binding factor 2 B	3.55507	0.908	0.396	5.98857e-293
LOC115529216		3.49771	0.916	0.469	4.10516e-292
LOC115548830	glypican-1-like	3.43528	0.922	0.54	1.54487e-282
LOC115549638	claudin-1-like	3.9267	0.906	0.529	2.71029e-266
LOC115561744		4.13964	0.895	0.507	2.68468e-254
LOC115558362	ras-related protein R-Ras-like	3.47935	0.942	0.712	1.56657e-252
LOC115530766	transmembrane protein 106B-like isoform X1	3.42049	0.931	0.732	3.30046e-250
LOC115529084	CD9 antigen-like isoform X1	3.61158	0.916	0.624	2.33379e-249
LOC115545542		3.40302	0.927	0.694	1.98427e-247
LOC115549211	peroxiredoxin-1-like	3.43339	0.932	0.735	2.41424e-243
LOC115539708	probable pancreatic secretory proteinase inhibitor	4.14989	0.887	0.699	2.20534e-238
Cluster 15 Plasma cells
Name in gadMor3	Gene according to homology	avg_log2FC	pct.1	pct.2	p_val_adj
LOC115543621	immunoglobulin kappa constant-like	5.4849	0.946	0.691	3.26277e-217
LOC115531665	serine/threonine-protein kinase SBK1-like	3.12721	0.896	0.63	1.64362e-195
pdia4		3.92533	0.889	0.619	3.53638e-183
LOC115559326	immunoglobulin lambda-1 light chain-like	3.81995	0.915	0.602	1.6547e-181
LOC115543835	Ig kappa chain V-III region MOPC 63-like	4.34083	0.915	0.668	2.91828e-181
LOC115545389	thyroid hormone receptor-associated protein 3-like isoform X1	3.50463	0.857	0.529	6.92079e-179
ell2		3.90176	0.922	0.769	2.74194e-178
LOC115559330	immunoglobulin lambda-1 light chain-like isoform X1	3.64007	0.885	0.596	1.13024e-172
prdx4		3.80219	0.887	0.692	5.57732e-170
rpn2		3.35626	0.922	0.766	8.90717e-167
LOC115550719	endoplasmin-like	3.23344	0.909	0.75	7.16211e-164
LOC115532204	endoplasmin-like	3.39176	0.846	0.591	1.28256e-154
LOC115559392	immunoglobulin lambda-1 light chain-like	3.10354	0.881	0.684	7.95503e-154
LOC115559315	immunoglobulin lambda-1 light chain-like	4.05674	0.885	0.629	3.82578e-149
LOC115543836	immunoglobulin kappa light chain-like	3.76123	0.839	0.573	7.05111e-142
LOC115529131	mucin-19-like isoform X1	3.30134	0.859	0.663	1.07596e-135
LOC115544147		4.47386	0.896	0.655	9.13559e-135
LOC115559408	immunoglobulin lambda-1 light chain-like isoform X1	3.70136	0.844	0.635	6.36644e-129
LOC115544149		3.93902	0.859	0.711	1.55303e-105
nucb2		3.18918	0.8	0.687	1.04311e-98
Cluster 16
Name in gadMor3	Gene according to homology	avg_log2FC	pct.1	pct.2	p_val_adj
LOC115540570	microtubule-associated tumor suppressor candidate 2 homolog isoform X1	3.61056	0.879	0.278	2.17962e-44
capn15		3.76395	0.879	0.319	7.11352e-44
drosha		3.69707	0.857	0.216	2.6203e-42
crtc3		3.76506	0.956	0.555	5.24206e-40
LOC115555215	protein ABHD8-like	3.35964	0.912	0.626	8.22778e-40
LOC115529596	shootin-1-like	3.11098	0.901	0.541	7.70507e-39
LOC115556819	complement C1q subcomponent subunit C-like	4.06425	0.868	0.333	2.98707e-34
LOC115546563	vacuole membrane protein 1-like isoform X1	3.88101	0.89	0.558	8.90249e-30
LOC115554706	phospholipid-transporting ATPase ID-like isoform X1	3.13937	0.923	0.666	4.267e-29
LOC115542200	RIMS-binding protein 2-like	3.64745	0.846	0.537	2.95433e-25
LOC115534882	inverted formin-2-like	3.4732	0.791	0.56	9.99883e-18
LOC115537438		3.86768	0.747	0.232	4.77979e-17
rxra		3.23584	0.692	0.283	8.50774e-12
LOC115557548	sorting nexin-6-like	3.25815	0.725	0.507	1.69877e-10
sp3		3.70532	0.703	0.399	2.75592e-10
slc8a3		3.79685	0.703	0.532	7.07708e-09
ptpro		3.20434	0.648	0.381	5.89644e-07
LOC115531958	inosine-5'-monophosphate dehydrogenase 1b isoform X1	3.49888	0.703	0.651	8.4711e-05
ulk3		2.98717	0.67	0.649	0.000119174
arhgef9		3.24096	0.637	0.601	0.120242
Cluster 17
Name in gadMor3	Gene according to homology	avg_log2FC	pct.1	pct.2	p_val_adj
LOC115550351	carboxypeptidase A2-like	6.13748	1	0.785	5.22872e-24
LOC115554655	vitelline membrane outer layer protein 1 homolog	8.17441	1	0.811	5.53625e-24
LOC115545798	protein C2-DOMAIN ABA-RELATED 4-like	8.00242	1	0.799	5.91374e-24
LOC115558459	chymotrypsin B-like	5.50141	1	0.803	5.93886e-24
LOC115558460	chymotrypsin A	7.91242	1	0.863	6.03085e-24
LOC115544752	chymotrypsin-C-like	7.38096	1	0.821	6.16443e-24
LOC115554217	trypsin-1	8.06776	1	0.87	6.28846e-24
LOC115553834	transmembrane protease serine 9-like	8.35374	1	0.874	6.34131e-24
LOC115558965	zinc metalloproteinase nas-9-like	6.43477	1	0.832	6.39073e-24
LOC115537348	chymotrypsin-like elastase family member 2A	7.58275	1	0.84	6.46143e-24
LOC115545441	chymotrypsin-like elastase family member 2A	7.44328	1	0.845	6.60304e-24
cela1		7.92958	1	0.85	6.61789e-24
LOC115554215	trypsin-10	8.6388	1	0.843	6.68203e-24
LOC115544768	chymotrypsin-like elastase family member 2A	8.36164	1	0.855	6.71382e-24
LOC115537552	LOW QUALITY PROTEIN: carboxypeptidase B-like	5.58363	1	0.785	6.72552e-24
LOC115532295	bile salt-activated lipase-like	6.28885	1	0.755	6.77597e-24
LOC115553670	trypsin-2-like	7.59535	1	0.851	7.18442e-24
LOC115556747	poly(U)-specific endoribonuclease-like	6.1064	1	0.702	7.86288e-24
LOC115558458	LOW QUALITY PROTEIN: chymotrypsin B-like	7.6243	1	0.874	8.1006e-24
cpa1		6.58437	1	0.832	1.26948e-23
Cluster 18
Name in gadMor3	Gene according to homology	avg_log2FC	pct.1	pct.2	p_val_adj
LOC115547175	coronin-6-like	5.10375	0.963	0.28	3.60952e-17
ednra		4.82932	1	0.304	1.99543e-16
LOC115537743	stonustoxin subunit beta-like	5.94506	1	0.567	2.76228e-16
LOC115541817	pleckstrin homology domain-containing family A member 5-like isoform X1	5.02419	1	0.467	3.18117e-16
LOC115541916	rho GTPase-activating protein 6-like	5.42105	1	0.51	3.49882e-16
phf14		5.04657	1	0.509	3.53466e-16
pcnx3		5.94422	1	0.597	3.77289e-16
LOC115537736	stonustoxin subunit beta-like	5.64326	1	0.601	4.05176e-16
LOC115540335	serine/threonine-protein kinase 10-like	5.89052	1	0.522	4.09611e-16
diaph2		5.72403	1	0.599	4.20506e-16
atrip		6.60839	1	0.61	4.31314e-16
ncoa3		6.05286	1	0.655	4.52647e-16
LOC115542443	LOW QUALITY PROTEIN: SH3 and multiple ankyrin repeat domains protein 3-like	5.62241	1	0.639	4.62049e-16
LOC115558504	interleukin-18 receptor accessory protein-like isoform X1	5.55797	1	0.56	5.65879e-16
LOC115542483	neuropilin-2-like	4.93312	1	0.596	6.5486e-16
LOC115552143	LOW QUALITY PROTEIN: vascular endothelial growth factor receptor 3-like	5.22935	1	0.61	9.39017e-16
fgl2		4.56628	1	0.606	9.57418e-16
plcb4		4.68232	1	0.63	3.09652e-15
gpr156		4.57409	0.963	0.459	6.4566e-15
satb1		4.97061	1	0.709	9.78581e-15
