# Supplementary material for: Lymphocyte subsets in Atlantic cod (Gadus morhua) interrogated by single-cell sequencing
Source: Commun Biol. 2022 Jul 11;5:689. doi: 10.1038/s42003-022-03645-w (PMC9276791; doi:10.1038/s42003-022-03645-w)
Supplement: Supplementary file 6 — Supplementary data 3 [file 42003_2022_3645_MOESM6_ESM.xlsx]

## Sheet: Sheet1
Supplementary data 3
Top 100 most variable differentially expressed genes across pseudotime for B cells
Lineage 1
Name in gadMor3	Gene according to homology
LOC115544147
LOC115544149
LOC115549165	apoptotic chromatin condensation inducer in the nucleus-like isoform X1
LOC115543867	immunoglobulin kappa constant-like
LOC115557794	uncharacterized protein LOC115557794
arhgap30
LOC115540572	protein lyl-1-like
LOC115546468	cold-inducible RNA-binding protein B-like
ncl
LOC115543621	immunoglobulin kappa constant-like
kiaa0040
LOC115534018	cathepsin B-like isoform X1
LOC115532645	hematopoietic lineage cell-specific protein-like
arpc5
LOC115543493	immunoglobulin kappa constant-like
LOC115531448	nucleoside diphosphate kinase B-like isoform X1
LOC115543619
eef1b2
LOC115547202	moesin-like isoform X1
LOC115535571	microtubule-actin cross-linking factor 1-like isoform X1
LOC115535452	major histocompatibility complex class I-related gene protein-like isoform X1
eef2
cd79a
LOC115559315	immunoglobulin lambda-1 light chain-like
ptprc
rpl9
LOC115537865	immunoglobulin epsilon heavy chain-like
LOC115559797	cystatin-like
rps26
LOC115537017	coronin-1A-like
LOC115545578	proline-rich nuclear receptor coactivator 2-like
LOC115547470	ADP/ATP translocase 2
LOC115539781	choline transporter-like protein 2 isoform X1
LOC115542479	beta-2-microglobulin-like
LOC115554304	B-cell receptor CD22-like
nop56
LOC115529284	40S ribosomal protein S11-like
LOC115529555	profilin-1-like
LOC115529490	cilia- and flagella-associated protein 251-like isoform X1
cd79b
LOC115558226	60S acidic ribosomal protein P2-like isoform X1
LOC115548212	uncharacterized protein LOC115548212
rpl12
LOC115547029	heterogeneous nuclear ribonucleoprotein A/B-like isoform X1
ubb
LOC115553487	transcription factor BTF3-like
eef1g
hmgb2	High Mobility Group Box 2
LOC115531149	40S ribosomal protein SA
swap70
btg1
LOC115553271	myelin-associated glycoprotein-like
rplp0
LOC115555653	plasminogen activator inhibitor 1 RNA-binding protein-like isoform X1
rps15
luc7l3
rasgrp2
ptpn6	Plays a key role in hematopoiesis.
pax5
LOC115537363	eukaryotic translation initiation factor 5A-1-like
LOC115561387	mRNA decay activator protein ZFP36-like
dapl1
LOC115529655	protein canopy homolog 3-like
pnisr
rps3
rpl24
ier2
LOC115529499	uncharacterized protein LOC115529499
LOC115548206	uncharacterized protein LOC115548206 isoform X1
LOC115547016	non-histone chromosomal protein HMG-17-like
LOC115543501	immunoglobulin kappa constant-like
LOC115542534	bridging integrator 2-like isoform X1
LOC115549432	transcription factor E2-alpha-like isoform X1
ddx21
pabpc1
LOC115549460	cold-inducible RNA-binding protein B-like isoform X1
LOC115559326	immunoglobulin lambda-1 light chain-like
LOC115539170
LOC115533981	uncharacterized protein LOC115533981 isoform X1
LOC115557414	E3 ubiquitin-protein ligase rnf213-alpha-like
rsl24d1
LOC115552011	non-histone chromosomal protein HMG-14A-like isoform X1
cald1
naca
LOC115542705	metalloproteinase inhibitor 3-like isoform X1
rpl10
LOC115537535	eukaryotic translation initiation factor 1b
rps29
cfl1
tpt1
LOC115553583	cathepsin L1-like
mef2c
rack1
LOC115557279	prothymosin alpha-A-like isoform X1
rpl3
LOC115548411	alpha-1,3-mannosyl-glycoprotein 4-beta-N-acetylglucosaminyltransferase C-like isoform X1
LOC115540936	actin-related protein 2/3 complex subunit 1B-A-like
inpp5d
calm1
LOC115543979	inositol-trisphosphate 3-kinase A-like
Lineage 2
Name in gadMor3	Gene according to homology
cxcr4
LOC115544147
LOC115544149
LOC115543867	immunoglobulin kappa constant-like
LOC115557794	uncharacterized protein LOC115557794
LOC115543621	immunoglobulin kappa constant-like
LOC115534018	cathepsin B-like isoform X1
arpc5
LOC115543493	immunoglobulin kappa constant-like
LOC115531448	nucleoside diphosphate kinase B-like isoform X1
LOC115547202	moesin-like isoform X1
LOC115535452	major histocompatibility complex class I-related gene protein-like isoform X1
LOC115559315	immunoglobulin lambda-1 light chain-like
ptprc
LOC115559797	cystatin-like
LOC115547470	ADP/ATP translocase 2
LOC115554304	B-cell receptor CD22-like
LOC115529555	profilin-1-like
LOC115558226	60S acidic ribosomal protein P2-like isoform X1
rasgrp2
ptpn6
LOC115561387	mRNA decay activator protein ZFP36-like
ier2
LOC115529499	uncharacterized protein LOC115529499
LOC115543501	immunoglobulin kappa constant-like
LOC115533981	uncharacterized protein LOC115533981 isoform X1
LOC115557414	E3 ubiquitin-protein ligase rnf213-alpha-like
cald1
naca
rpl3
LOC115537168	myosin regulatory light chain 2, smooth muscle minor isoform
LOC115534020	cathepsin B-like isoform X1
LOC115531259	uncharacterized protein LOC115531259 isoform X1
rpl22l1
LOC115558299	nicotinamide riboside kinase 2-like
LOC115529849	leucine-rich repeat flightless-interacting protein 1-like isoform X25
LOC115528770	beta-2-microglobulin-like
LOC115558075	ferritin, middle subunit-like
LOC115541103	lysozyme g-like isoform X1
LOC115543477	immunoglobulin kappa light chain-like
LOC115559330	immunoglobulin lambda-1 light chain-like isoform X1
LOC115542751	prosaposin-like isoform X1
gng2
LOC115557768	ras-related protein Rap-1A-like
LOC115543484	immunoglobulin kappa constant-like
dkc1
srgn
LOC115540203	myosin-9-like
LOC115535739	progranulin-like isoform X1
tln1
LOC115543835	Ig kappa chain V-III region MOPC 63-like
LOC115531927	peptidyl-prolyl cis-trans isomerase-like
calcoco2
LOC115535954	MARCKS-related protein 1-B-like
LOC115556748	myosin light polypeptide 6 isoform X1
LOC115549211	peroxiredoxin-1-like
LOC115543871
LOC115559392	immunoglobulin lambda-1 light chain-like
rpl9
btg1
rps29
cfl1
LOC115546516	phospholipase A and acyltransferase 5-like
rps21
LOC115539781	choline transporter-like protein 2 isoform X1
LOC115559326	immunoglobulin lambda-1 light chain-like
rps10
rplp0
LOC115531931	peptidyl-prolyl cis-trans isomerase-like
LOC115539170
LOC115531149	40S ribosomal protein SA
LOC115537865	immunoglobulin epsilon heavy chain-like
swap70
LOC115542534	bridging integrator 2-like isoform X1
LOC115529655	protein canopy homolog 3-like
cd79a
rpl10
LOC115535665	septin-7-like isoform X1
hmgb2
gstp1
spi1
eef2
LOC115531315	ubiquitin-conjugating enzyme E2 D4-like isoform X1
eef1b2
LOC115535571	microtubule-actin cross-linking factor 1-like isoform X1
arhgap30
eef1g
gmfb
LOC115529284	40S ribosomal protein S11-like
LOC115533055	Ig mu chain C region membrane-bound form-like
LOC115540923	papilin-like isoform X1
LOC115553583	cathepsin L1-like
LOC115551864	caspase-3-like
LOC115537535	eukaryotic translation initiation factor 1b
LOC115547237	nucleophosmin-like
cd79b
LOC115540936	actin-related protein 2/3 complex subunit 1B-A-like
chd2
LOC115542479	beta-2-microglobulin-like
rps15
