# Supplementary material for: Lymphocyte subsets in Atlantic cod (Gadus morhua) interrogated by single-cell sequencing
Source: Commun Biol. 2022 Jul 11;5:689. doi: 10.1038/s42003-022-03645-w (PMC9276791; doi:10.1038/s42003-022-03645-w)
Supplement: Supplementary file 7 — Supplementary data 4 [file 42003_2022_3645_MOESM7_ESM.xlsx]

## Sheet: Sheet1
Supplementary data 4
Number of cells present in each named cell cluster
All cell types
Treatment group	Fish ID	Number of cells in each named cell cluster
		B	Thromb	CD8+T	spleen st	Ery	CCL2+T	MΦ	Neu	Myeloid cell type	Prolif. lym	GATA3	DC-like 1	Endo.	DC-like 2	Plasma cells
Day 0, pre-immunisation	1	355	179	178	84	244	126	43	90	44	41	21	5	16	10	2
	2	299	285	290	109	259	208	44	144	69	56	42	9	22	16	11
	3	300	128	269	97	98	150	50	116	46	50	44	8	22	17	6
Day 7, post-immunisation	4	257	221	220	209	356	176	87	64	96	45	42	21	15	21	2
	5	332	188	221	263	330	137	64	70	46	35	46	18	18	14	10
	6	448	255	247	62	358	133	45	115	106	36	40	6	18	16	13
Day 0, pre-boost	7	324	334	308	103	234	189	103	92	65	32	55	12	24	19	5
	8	232	245	222	99	335	108	31	48	40	31	31	7	13	9	7
	9	253	213	196	142	161	222	51	40	74	38	29	21	24	20	5
Day 7, post-boost	10	205	172	113	47	434	83	22	82	19	17	27	7	4	9	7
	11	448	255	248	62	354	133	45	115	106	37	40	6	18	16	13
	12	273	248	264	161	215	187	134	94	70	48	32	18	38	37	12
Vaccinated, pre-challenge Day 0	17	353	323	348	79	237	172	175	199	53	33	36	18	19	22	15
	18	136	203	168	382	58	81	121	56	32	30	37	151	33	9	2
	22	33	47	22	59	18	14	27	8	5	7	4	23	6	0	1
Naïve, pre-challenge Day 0	20	78	125	86	260	44	66	70	20	17	18	12	71	17	16	7
	21	117	166	206	87	47	79	42	43	21	31	31	46	26	7	1
Vaccinated, Post challenge Day 1	23	547	339	470	145	156	295	183	77	89	90	40	153	95	35	10
	24	249	173	183	498	71	134	78	36	59	40	19	36	22	15	26
Naïve, post-challenge Day 1	26	313	462	408	164	219	304	174	127	104	47	56	9	58	44	29
	27	249	173	183	493	71	134	78	36	59	43	19	37	22	15	26
	28	55	109	109	539	51	55	44	29	15	35	9	18	7	3	7
Naïve, post-challenge Day 7	33	289	472	243	163	305	253	336	46	27	32	47	74	32	23	13
	34	211	241	245	88	346	174	303	109	49	28	77	26	25	21	7
	38	191	264	188	324	129	130	202	100	22	17	44	11	26	22	18
Vaccinated, post-challenge Day 7	35	229	306	154	119	681	120	53	55	37	15	27	20	28	31	3
	36	510	311	240	136	181	197	136	126	83	30	59	26	38	50	18
	37	84	110	109	40	20	60	38	30	12	26	23	28	6	10	19
Naïve, post-challenge Day 15	46	213	225	172	441	130	162	125	34	25	56	31	48	29	8	9
	47	249	173	185	491	71	135	78	36	59	42	19	38	22	15	26
	48	178	253	165	322	93	93	102	75	109	61	31	29	25	11	44
Vaccinated, post-challenge Day 15	43	467	329	496	134	196	263	68	97	120	73	62	62	43	29	32
	44	249	339	228	501	143	125	112	54	41	70	28	38	37	14	22
	45	247	174	182	501	71	130	78	36	59	43	18	36	22	15	26
B cell sub-clusters
Treatment	Fish ID	Number of cells in each B cell sub-cluster
		0	1	2	3	4	5	6	7
Day 0- pre-immunisation	1	158	55	82	31	8	4	15	4
	2	122	44	76	27	22	10	4	3
	3	92	85	57	28	21	6	11	6
Day 7- post-immunisation	4	74	83	51	28	11	2	10	0
	5	58	150	50	42	16	10	19	0
	6	194	65	106	37	19	22	18	0
Day 0- pre-immunisation boost	7	144	60	72	26	5	6	19	0
	8	91	40	65	19	14	7	5	0
	9	73	55	63	34	16	5	8	4
Day 7 post-immunisation boost	10	88	33	49	21	7	5	10	0
	11	201	64	100	39	18	22	17	0
	12	72	94	51	29	10	12	13	3
Vaccinated, pre-challenge D-0	17	149	65	72	26	21	17	10	3
	18	58	29	24	12	6	4	2	4
	22	12	7	14	2	0	1	0	0
Naïve, pre-challenge D-0	20	36	12	15	7	0	7	2	1
	21	59	11	23	12	8	2	6	1
Vaccinated, Post challenge D1	23	191	124	54	114	34	11	13	15
	24	66	60	71	23	20	28	8	4
Naïve, Post challenge D1	26	151	52	42	32	26	27	5	7
	27	69	54	74	23	20	28	8	4
	28	19	23	3	5	2	7	1	1
Naïve, post challenge D7	33	42	36	38	30	37	14	103	0
	34	95	42	52	17	5	10	1	2
	38	50	92	20	19	4	20	0	5
Vaccinated, post challenge D7	35	113	32	38	22	12	4	8	4
	36	185	104	121	48	32	21	18	2
	37	16	44	9	12	1	18	4	1
Naïve, post challenge D15	46	82	69	26	23	21	7	1	2
	47	67	59	71	23	20	28	8	4
	48	42	64	25	24	5	49	14	3
Vaccinated, post challenge D15	43	187	84	64	67	42	35	14	4
	44	24	154	32	25	3	24	9	4
	45	49	81	67	23	20	28	6	4
T cell subclusters
Treatment	Fish ID	Number of cells in each T cell sub-cluster
		0	1	2	3	4	5	6
Day 0- pre-immunisation	1	125	41	33	41	46	33	33
	2	172	100	76	90	36	47	28
	3	176	76	46	61	41	41	29
Day 7- post-immunisation	4	109	81	58	51	68	34	30
	5	129	70	58	37	37	31	32
	6	123	100	56	42	31	32	31
Day 0- pre-immunisation boost	7	184	91	55	52	79	23	40
	8	116	77	40	46	17	22	40
	9	112	70	58	65	87	31	33
Day 7 post-immunisation boost	10	64	37	25	28	26	13	20
	11	124	103	53	45	30	32	31
	12	160	85	74	73	43	42	24
Vaccinated, pre-challenge D-0	17	216	123	62	65	45	29	9
	18	122	28	35	26	16	20	27
	22	10	6	4	7	2	5	8
Naïve, pre-challenge D-0	20	47	35	26	18	19	18	7
	21	136	54	37	23	21	22	17
Vaccinated, Post challenge D1	23	320	90	121	101	48	82	94
	24	91	73	56	36	24	36	34
Naïve, Post challenge D1	26	264	118	100	89	104	42	25
	27	91	73	56	36	24	36	35
	28	55	31	23	11	17	32	22
Naïve, post challenge D7	33	166	67	136	63	57	32	10
	34	166	68	49	41	81	19	13
	38	106	61	48	36	37	15	15
Vaccinated, post challenge D7	35	77	70	51	34	29	11	15
	36	150	75	60	71	52	22	34
	37	64	29	26	13	18	21	19
Naïve, post challenge D15	46	89	45	73	45	32	54	27
	47	93	72	56	37	24	36	33
	48	68	53	32	23	33	53	46
Vaccinated, post challenge D15	43	272	158	138	40	59	58	102
	44	132	45	69	20	24	69	58
	45	90	71	58	29	27	36	31
