# Supplementary material for: Lymphocyte subsets in Atlantic cod (Gadus morhua) interrogated by single-cell sequencing
Source: Commun Biol. 2022 Jul 11;5:689. doi: 10.1038/s42003-022-03645-w (PMC9276791; doi:10.1038/s42003-022-03645-w)
Supplement: Supplementary file 8 — Supplementary data 5 [file 42003_2022_3645_MOESM8_ESM.xlsx]

## Sheet: Sheet1
Supplementary data 5
B cell sub-clusters top DEG
Name in gadmor3	Gene according to homology	Cluster	avg_log2FC	pct.1	pct.2	p_val_adj
LOC115543484	immunoglobulin kappa constant-like	0	0.626112	0.919	0.767	3.25329e-157
LOC115543493	immunoglobulin kappa constant-like	0	0.595091	0.633	0.417	2.73762e-124
LOC115544147		0	0.400792	0.744	0.542	3.71088e-124
LOC115544149		0	0.432885	0.672	0.465	1.85336e-109
LOC115543477	immunoglobulin kappa light chain-like	0	0.826093	0.43	0.24	1.87545e-96
LOC115543501	immunoglobulin kappa constant-like	0	0.752117	0.524	0.336	7.34203e-92
LOC115543867	immunoglobulin kappa constant-like	0	0.498746	0.665	0.495	3.00079e-84
LOC115542751	prosaposin-like isoform X1	0	0.396249	0.872	0.769	1.5243e-51
LOC115554702	C-C chemokine receptor type 1-like	0	0.906882	0.273	0.148	2.33266e-50
cd79a		0	0.57534	0.623	0.493	2.09771e-49
LOC115543869	immunoglobulin kappa constant-like	0	0.764496	0.263	0.143	2.19902e-49
LOC115554304	B-cell receptor CD22-like	0	0.448582	0.733	0.62	1.81274e-46
LOC115543871		0	0.605406	0.325	0.202	1.24836e-44
LOC115529499	uncharacterized protein LOC115529499	0	0.437662	0.812	0.713	5.96845e-44
cxcr4		0	0.456399	0.697	0.573	1.05057e-39
LOC115551098	G1/S-specific cyclin-D2-like	0	0.505104	0.553	0.452	3.29271e-32
LOC115540572	protein lyl-1-like	0	0.443099	0.615	0.519	6.56204e-29
LOC115543505	immunoglobulin kappa constant-like	0	0.512655	0.265	0.183	2.8853e-21
LOC115537865	immunoglobulin epsilon heavy chain-like	0	0.406107	0.505	0.414	7.46107e-21
LOC115548411	alpha-1,3-mannosyl-glycoprotein 4-beta-N-acetylglucosaminyltransferase C-like isoform X1	0	0.467047	0.428	0.337	1.71593e-20
ptpn6		0	0.457786	0.462	0.392	1.97162e-16
LOC115531140	histone H1.0-A	0	0.600046	0.309	0.235	3.61421e-15
klf2		0	0.375133	0.391	0.319	8.6917e-13
LOC115542705	metalloproteinase inhibitor 3-like isoform X1	0	0.417242	0.422	0.36	5.98103e-12
LOC115533981	uncharacterized protein LOC115533981 isoform X1	0	0.410591	0.439	0.384	1.91077e-10
LOC115540936	actin-related protein 2/3 complex subunit 1B-A-like	0	0.388361	0.409	0.361	2.0843e-09
LOC115552054	mid1-interacting protein 1-like	0	0.364126	0.335	0.277	1.72293e-08
LOC115543979	inositol-trisphosphate 3-kinase A-like	0	0.366871	0.383	0.33	3.93202e-07
LOC115547129	zinc finger protein 704-like isoform X1	0	0.352463	0.299	0.261	0.000569818
LOC115540172	DENN domain-containing protein 1B-like isoform X1	0	0.36118	0.323	0.287	0.000913288
LOC115530778	hemoglobin subunit beta-2	1	0.794284	0.516	0.537	8.20995e-08
LOC115530616	hemoglobin subunit alpha-2	1	0.86002	0.527	0.558	1.31245e-06
LOC115560881	hemoglobin subunit alpha-2	1	0.657861	0.544	0.602	1
LOC115560866	hemoglobin subunit beta-1	1	0.678896	0.543	0.615	1
pabpc1		1	0.250228	0.339	0.447	1
tnfrsf13b		2	1.1868	0.335	0.099	7.03519e-137
LOC115561473	toll-like receptor 13	2	0.851447	0.416	0.188	6.79653e-82
LOC115552098	uncharacterized protein LOC115552098	2	0.750026	0.33	0.152	6.80548e-58
LOC115535227	uncharacterized protein LOC115535227 isoform X1	2	0.576124	0.382	0.197	7.9803e-49
LOC115559457	immunoglobulin lambda-1 light chain-like	2	0.554277	0.376	0.205	8.82288e-43
LOC115559392	immunoglobulin lambda-1 light chain-like	2	0.531856	0.398	0.219	2.7575e-42
LOC115535739	progranulin-like isoform X1	2	0.380398	0.361	0.199	8.08716e-39
LOC115559451	immunoglobulin lambda-1 light chain-like	2	0.49471	0.339	0.185	1.31325e-36
LOC115535954	MARCKS-related protein 1-B-like	2	0.442164	0.393	0.227	2.64838e-34
LOC115557051	uncharacterized protein LOC115557051	2	0.389872	0.34	0.192	1.86526e-30
LOC115558075	ferritin, middle subunit-like	2	0.31843	0.46	0.285	7.54579e-30
LOC115542985	bactericidal permeability-increasing protein-like	2	0.397383	0.293	0.159	6.13046e-29
LOC115541103	lysozyme g-like isoform X1	2	0.321842	0.459	0.292	1.36571e-25
LOC115541599	60S ribosomal protein L31	2	0.328338	0.281	0.157	3.33694e-24
LOC115558299	nicotinamide riboside kinase 2-like	2	0.283636	0.491	0.319	7.10462e-24
bcl11a		2	0.265497	0.431	0.275	1.70953e-23
LOC115531315	ubiquitin-conjugating enzyme E2 D4-like isoform X1	2	0.276623	0.394	0.251	8.03765e-21
exosc1		2	0.287982	0.265	0.155	1.10273e-19
irf2		2	0.338097	0.424	0.283	2.91092e-19
rps29		2	0.256835	0.849	0.726	7.96895e-19
LOC115539041	60S ribosomal protein L31	2	0.286139	0.31	0.19	8.87743e-19
dnase2b		2	0.27449	0.255	0.148	9.59893e-19
LOC115550068	ras-related protein Rap-1b	2	0.256675	0.274	0.165	2.30715e-17
rpl31		2	0.277853	0.263	0.169	4.63564e-13
dkc1		3	1.75677	0.735	0.224	1.25628e-254
LOC115547237	nucleophosmin-like	3	1.64445	0.651	0.198	2.34325e-207
ftsj3		3	1.60676	0.572	0.156	5.25284e-196
LOC115548733	60S ribosomal protein L5-like	3	1.44963	0.601	0.183	2.22238e-182
ptges3		3	1.26407	0.592	0.2	3.9591e-149
LOC115531927	peptidyl-prolyl cis-trans isomerase-like	3	1.16121	0.635	0.235	4.65704e-137
pa2g4		3	1.22273	0.608	0.22	9.83789e-135
cmss1		3	1.32434	0.406	0.105	2.42692e-134
utp3		3	1.29035	0.277	0.051	7.65335e-133
snrpf		3	1.08944	0.312	0.066	1.4685e-129
nop58		3	1.27828	0.638	0.26	4.96404e-129
ncl		3	1.26691	0.905	0.616	2.72444e-128
eif2s2		3	1.16589	0.614	0.242	7.43724e-121
LOC115561358	non-histone chromosomal protein HMG-14A-like	3	1.23351	0.595	0.23	6.05851e-119
ran		3	1.22499	0.419	0.123	1.88967e-118
LOC115544433	cellular nucleic acid-binding protein-like	3	1.06884	0.608	0.248	1.67374e-110
ssb		3	1.14371	0.52	0.193	4.10451e-106
ppig		3	1.1179	0.301	0.073	5.51959e-104
LOC115533377	U3 small nucleolar RNA-associated protein 14 homolog A-like	3	1.09408	0.271	0.061	4.4988e-102
LOC115549616	nucleolin-like	3	1.04575	0.639	0.284	4.54993e-98
LOC115529517	histone H2A.Z	3	1.10868	0.399	0.126	3.62251e-95
ranbp1		3	1.04137	0.335	0.095	4.0588e-94
nop2		3	0.983248	0.538	0.218	1.35637e-88
LOC115546468	cold-inducible RNA-binding protein B-like	3	0.988527	0.803	0.485	4.64308e-88
LOC115549211	peroxiredoxin-1-like	3	0.995727	0.537	0.224	1.3347e-87
fbl		3	0.98107	0.523	0.219	4.20214e-83
snu13		3	1.0188	0.375	0.127	2.49678e-80
ddx27		3	0.983605	0.414	0.152	1.35466e-77
LOC115535739	progranulin-like isoform X1	3	1.43969	0.467	0.202	2.26452e-74
rrp1b		3	1.00048	0.496	0.224	9.25215e-66
LOC115556071	transcription factor AP-1-like	4	2.62846	0.407	0.015	0
LOC115549746	probable nuclear hormone receptor HR38	4	2.00348	0.251	0.018	1.66026e-193
LOC115534728	proto-oncogene c-Fos-like	4	1.80148	0.255	0.022	3.18617e-168
ier2		4	1.63807	0.779	0.318	2.15136e-119
LOC115549269	transcription factor jun-D-like	4	1.57044	0.306	0.055	2.72456e-102
LOC115548778	cAMP-responsive element modulator-like	4	1.44048	0.526	0.207	3.5748e-66
LOC115545890	growth arrest and DNA damage-inducible protein GADD45 gamma-like	4	1.49779	0.263	0.059	9.61275e-66
LOC115561387	mRNA decay activator protein ZFP36-like	4	0.942882	0.666	0.398	2.2563e-36
cxcr4		4	0.772339	0.842	0.601	8.26144e-35
LOC115549307	regulator of G-protein signaling 21-like isoform X1	4	1.17615	0.33	0.145	2.31572e-25
LOC115544975	dual specificity protein phosphatase 2-like isoform X1	4	0.838008	0.277	0.11	2.40894e-24
LOC115537611	Krueppel-like factor 6	4	1.03287	0.372	0.185	2.7273e-22
chac1		4	0.788976	0.275	0.129	2.8383e-16
tsc22d3		4	0.770806	0.265	0.125	1.44063e-15
dapl1		4	0.466044	0.597	0.43	5.95629e-08
chd2		4	0.474735	0.425	0.283	3.98531e-07
LOC115553271	myelin-associated glycoprotein-like	4	0.336732	0.642	0.479	7.5233e-06
ubb		4	0.391205	0.636	0.491	1.33637e-05
LOC115543619		4	0.333244	0.63	0.488	0.000139459
LOC115545578	proline-rich nuclear receptor coactivator 2-like	4	0.286362	0.634	0.496	0.000436993
LOC115534077	ADP-ribosylation factor 6-like	4	0.310192	0.34	0.227	0.00142961
LOC115559628	LOW QUALITY PROTEIN: mRNA decay activator protein ZFP36L2-like	4	0.364208	0.289	0.201	0.0426138
srgn		4	0.317908	0.387	0.287	0.0514945
pacsin2		4	0.288282	0.326	0.235	0.0851271
stx7		4	0.371396	0.3	0.218	0.142231
bcl11a		4	0.275892	0.395	0.299	0.444114
LOC115557414	E3 ubiquitin-protein ligase rnf213-alpha-like	4	0.303255	0.445	0.36	1
leng8		4	0.319045	0.251	0.188	1
LOC115554750	putative vesicle-associated membrane protein 726	4	0.325131	0.263	0.204	1
LOC115550519	Krueppel-like factor 13	4	0.353221	0.253	0.196	1
ell2		5	3.89569	0.657	0.061	0
pdia4		5	3.67358	0.589	0.023	0
LOC115532204	endoplasmin-like	5	3.43052	0.471	0.018	0
nucb2		5	3.20411	0.461	0.024	0
LOC115550719	endoplasmin-like	5	3.10988	0.611	0.076	0
LOC115545389	thyroid hormone receptor-associated protein 3-like isoform X1	5	3.10064	0.369	0.004	0
prdx4		5	3.02693	0.479	0.03	0
LOC115556303	interferon regulatory factor 4-like isoform X1	5	3.02243	0.387	0.02	0
tent5c		5	2.86517	0.425	0.02	0
LOC115531665	serine/threonine-protein kinase SBK1-like	5	2.74566	0.355	0.005	0
pdia6		5	2.65634	0.421	0.027	0
LOC115549125	protein transport protein Sec61 subunit gamma-like	5	2.4292	0.397	0.024	0
LOC115559789	ribosome-binding protein 1-like isoform X1	5	2.22879	0.259	0.006	0
ddost		5	2.67668	0.467	0.045	1.94564e-299
ppib		5	2.78387	0.581	0.079	5.34333e-294
hspa5		5	2.71099	0.411	0.039	2.51457e-262
ssr4		5	2.41951	0.423	0.045	7.52629e-247
ostc		5	2.64555	0.519	0.076	5.02827e-241
sec61b		5	2.2403	0.393	0.04	1.09172e-234
hyou1		5	2.65137	0.463	0.063	2.97195e-223
ssr2		5	2.45355	0.461	0.064	5.8949e-216
rpn2		5	2.7784	0.601	0.123	4.05702e-214
LOC115548379	calreticulin-like	5	2.42467	0.499	0.086	3.73542e-194
dad1		5	2.18942	0.473	0.079	1.11779e-184
calr3		5	2.44769	0.737	0.253	6.39579e-171
tmem258		5	2.32888	0.479	0.099	2.49033e-153
LOC115529131	mucin-19-like isoform X1	5	2.63098	0.407	0.089	8.8947e-114
LOC115543836	immunoglobulin kappa light chain-like	5	2.56248	0.535	0.179	5.88724e-90
LOC115543621	immunoglobulin kappa constant-like	5	2.49438	0.75	0.463	1.32441e-68
LOC115559408	immunoglobulin lambda-1 light chain-like isoform X1	5	2.3537	0.371	0.151	1.52422e-37
dhx58		6	3.32759	0.605	0.047	0
LOC115532366	ubl carboxyl-terminal hydrolase 18-like isoform X1	6	3.07955	0.582	0.05	0
usp18		6	3.05454	0.469	0.026	0
LOC115545303	ubiquitin-like	6	2.70649	0.338	0.017	1.46802e-283
LOC115556979	NFX1-type zinc finger-containing protein 1-like isoform X1	6	2.7061	0.654	0.139	3.03044e-185
LOC115533144	sacsin-like	6	2.3487	0.7	0.162	3.208e-172
LOC115529084	CD9 antigen-like isoform X1	6	2.06271	0.313	0.041	1.08269e-122
LOC115533376	immunoglobulin superfamily member 2-like	6	2.02527	0.349	0.053	1.52117e-117
LOC115556983		6	2.05499	0.272	0.034	4.11986e-109
LOC115530884	sacsin-like	6	1.79368	0.269	0.042	1.38255e-85
LOC115559858	LOW QUALITY PROTEIN: E3 ubiquitin-protein ligase rnf213-alpha-like	6	2.19472	0.495	0.153	1.15276e-76
LOC115544566	interferon alpha-inducible protein 27-like protein 2A isoform X1	6	1.89054	0.485	0.145	2.01174e-76
LOC115556980	NFX1-type zinc finger-containing protein 1-like isoform X1	6	2.0266	0.423	0.125	4.0532e-66
helz2		6	2.01753	0.39	0.117	1.16607e-57
LOC115557414	E3 ubiquitin-protein ligase rnf213-alpha-like	6	1.58038	0.646	0.352	1.52514e-46
tyrobp		6	0.932306	0.297	0.133	4.46199e-17
LOC115529656	serine/threonine-protein kinase/endoribonuclease IRE1-like isoform X11	6	0.934033	0.31	0.162	5.44629e-12
LOC115529603	lysosome-associated membrane glycoprotein 2-like	6	0.910178	0.308	0.161	2.88918e-11
LOC115552098	uncharacterized protein LOC115552098	6	0.732669	0.303	0.181	9.72214e-07
LOC115533112	MORC family CW-type zinc finger protein 3-like isoform X1	6	0.706155	0.251	0.147	3.57761e-05
LOC115544567	interferon alpha-inducible protein 27-like protein 2A	6	0.609979	0.267	0.161	0.000142044
LOC115548212	uncharacterized protein LOC115548212	6	0.538852	0.556	0.44	0.00048089
LOC115548206	uncharacterized protein LOC115548206 isoform X1	6	0.605689	0.487	0.387	0.00136806
irf2		6	0.455316	0.421	0.305	0.00157344
btg1		6	0.289992	0.759	0.665	0.0498491
LOC115555592	scaffold attachment factor B2-like isoform X1	6	0.501788	0.285	0.205	0.928332
LOC115534615	serine/threonine-protein phosphatase 2A 56 kDa regulatory subunit gamma isoform-like isoform X1	6	0.270538	0.267	0.2	1
tas1r2		6	0.343413	0.264	0.196	1
LOC115554750	putative vesicle-associated membrane protein 726	6	0.557011	0.262	0.205	1
LOC115561387	mRNA decay activator protein ZFP36-like	6	0.275145	0.472	0.409	1
LOC115553533	LOW QUALITY PROTEIN: transcriptional activator MN1-like	7	2.72935	0.505	0.01	0
LOC115545496	protein asteroid homolog 1-like isoform X1	7	3.16275	0.526	0.015	5.31318e-274
LOC115552563	alpha-2Db adrenergic receptor-like	7	2.51565	0.305	0.004	1.23205e-262
LOC115559050	integrin beta-3-like	7	3.71606	0.568	0.019	4.03406e-262
ccn2		7	4.23835	0.853	0.049	2.70149e-259
mpl		7	3.20975	0.526	0.016	3.56408e-256
gp1ba		7	3.14231	0.516	0.017	2.81458e-241
myh11		7	3.50077	0.632	0.027	3.13842e-233
LOC115555582	tropomyosin alpha-1 chain isoform X1	7	3.30701	0.505	0.017	1.27422e-232
LOC115548938	tropomyosin alpha-1 chain-like isoform X1	7	3.22812	0.537	0.02	5.34715e-224
inf2		7	3.64969	0.695	0.037	1.04033e-218
LOC115552213	apelin-like	7	4.08334	0.916	0.073	2.16927e-210
LOC115534170	thrombospondin-1-like	7	4.17783	0.874	0.075	3.39917e-186
rcsd1		7	2.94807	0.463	0.019	7.05723e-172
LOC115529648	coagulation factor XIII A chain-like	7	2.79819	0.537	0.027	1.25312e-170
rgs3		7	3.44133	0.611	0.041	2.19292e-152
LOC115541791	LOW QUALITY PROTEIN: caveolae-associated protein 2-like	7	2.8598	0.368	0.014	3.72065e-149
LOC115533592	zinc finger E-box-binding homeobox 2-like isoform X1	7	2.57364	0.463	0.023	4.41545e-149
pdpn		7	3.03096	0.6	0.041	7.28209e-144
pmp22		7	2.81616	0.432	0.025	1.12737e-120
pbxip1		7	3.38493	0.842	0.12	3.48585e-107
LOC115541796	thymosin beta-11-like	7	3.697	0.937	0.191	2.98713e-96
LOC115544441	myosin light polypeptide 6 isoform X1	7	2.80994	0.716	0.1	1.26436e-87
LOC115540271	actin, cytoplasmic 1-like	7	2.87549	0.568	0.071	8.28779e-73
tln1		7	3.18321	0.926	0.271	1.81041e-68
LOC115542725	probable serine/threonine-protein kinase kinX isoform X2	7	2.9923	0.737	0.138	2.30706e-65
LOC115551172	protein phosphatase 1 regulatory subunit 12A-like isoform X1	7	2.59521	0.463	0.06	2.63495e-55
sh3bgrl		7	2.52635	0.789	0.24	5.03765e-46
cald1		7	2.61303	0.863	0.356	1.94235e-39
LOC115533407	diacylglycerol kinase beta-like isoform X1	7	2.49078	0.368	0.073	6.28334e-24
