# Supplementary material for: Lymphocyte subsets in Atlantic cod (Gadus morhua) interrogated by single-cell sequencing
Source: Commun Biol. 2022 Jul 11;5:689. doi: 10.1038/s42003-022-03645-w (PMC9276791; doi:10.1038/s42003-022-03645-w)
Supplement: Supplementary file 9 — Supplementary data 6 [file 42003_2022_3645_MOESM9_ESM.xlsx]

## Sheet: Sheet1
Supplementary data 6
T cell sub-clusters top DEG
Game in gadMor3	Gene according to homology	Cluster	avg_log2FC	pct.1	pct.2	p_val_adj
LOC115556624	T-cell surface glycoprotein CD8 beta chain-like	0	2.36239	0.925	0.761	0
LOC115539969	vacuolar protein sorting-associated protein 37C-like	0	1.56557	0.851	0.748	0
ccr7		0	1.39967	0.887	0.685	0
LOC115557724	uncharacterized protein LOC115557724	0	1.30874	0.872	0.651	0
LOC115561482	myb-like protein X isoform X1	0	1.23163	0.927	0.842	0
LOC115544975	dual specificity protein phosphatase 2-like isoform X1	0	1.15417	0.885	0.726	0
LOC115534379	B-cell lymphoma/leukemia 11B-like isoform X1	0	1.01271	0.965	0.89	0
il7r		0	0.957878	0.932	0.818	0
LOC115553457	potassium channel subfamily T member 1-like isoform X1	0	0.760007	0.919	0.845	0
LOC115554680	interferon-induced transmembrane protein 3-like isoform X1	0	0.686954	0.755	0.564	0
LOC115561673		0	0.666764	0.854	0.748	0
LOC115545337	sodium/potassium-transporting ATPase subunit beta-1-interacting protein 3-like isoform X2	0	0.433393	0.851	0.688	0
LOC115555658	growth arrest and DNA damage-inducible protein GADD45 alpha-like	0	0.876502	0.728	0.617	2.4976e-287
LOC115547599	uncharacterized protein LOC115547599	0	0.861706	0.777	0.726	1.54409e-213
LOC115543619		0	0.555932	0.959	0.902	3.95258e-176
LOC115547090	proline-rich protein 12-like isoform X3	0	0.643672	0.955	0.916	2.11678e-163
LOC115556912	beta-1,3-galactosyl-O-glycosyl-glycoprotein beta-1,6-N-acetylglucosaminyltransferase 7-like isoform X1	0	0.493427	0.766	0.659	7.80402e-157
LOC115561387	mRNA decay activator protein ZFP36-like	0	0.442991	0.817	0.739	4.51829e-144
LOC115553419	deoxyribonuclease gamma-like isoform X2	0	0.422016	0.832	0.68	9.02505e-135
LOC115556628	tumor necrosis factor receptor superfamily member 4-like	0	0.495267	0.732	0.709	1.2664e-117
LOC115554063	granzyme K-like	1	2.29024	0.865	0.747	0
LOC115552618	uncharacterized protein LOC115552618	1	2.10593	0.775	0.683	0
LOC115549400	C-C motif chemokine 4-like	1	2.00954	0.88	0.747	0
LOC115552619	uncharacterized protein LOC115552619 isoform X1	1	1.954	0.806	0.588	0
LOC115538239	uncharacterized protein LOC115538239 isoform X1	1	1.78149	0.841	0.724	0
LOC115530037	uncharacterized protein LOC115530037 isoform X1	1	1.57652	0.813	0.616	0
ikzf2		1	1.31475	0.92	0.814	0
LOC115531114	uncharacterized protein LOC115531114 isoform X1	1	1.24564	0.855	0.756	0
LOC115549336		1	1.16822	0.809	0.767	0
LOC115553909	transcription factor HES-2-like	1	1.11989	0.807	0.734	0
LOC115552883		1	1.11979	0.851	0.742	0
satb1		1	1.11902	0.941	0.852	1.52824e-291
casz1		1	1.19823	0.787	0.728	7.52922e-269
LOC115539915	tumor necrosis factor receptor superfamily member 9-like isoform X1	1	1.08485	0.711	0.516	3.40259e-260
LOC115529466	high affinity immunoglobulin gamma Fc receptor IB-like isoform X1	1	1.12658	0.847	0.808	1.89971e-258
fcer1g		1	1.08322	0.771	0.682	5.53626e-252
rgs3		1	1.04969	0.792	0.71	9.01525e-193
LOC115553976	tumor necrosis factor receptor superfamily member 5-like isoform X1	1	1.04807	0.841	0.764	9.15112e-156
LOC115547577	uncharacterized protein LOC115547577 isoform X1	1	1.23006	0.72	0.699	1.48665e-123
LOC115556854	src-like-adapter 2	1	1.04501	0.861	0.783	2.53771e-108
LOC115541469	scavenger receptor cysteine-rich type 1 protein M130-like isoform X1	2	2.98142	0.933	0.793	0
LOC115548822	uncharacterized protein LOC115548822	2	2.3603	0.904	0.763	0
LOC115541629	23 kDa integral membrane protein-like isoform X1	2	1.8321	0.938	0.757	0
LOC115548656	uncharacterized protein LOC115548656	2	1.83123	0.814	0.75	0
LOC115541639		2	1.74392	0.874	0.721	0
LOC115541638		2	1.02789	0.794	0.678	0
LOC115553966	CUGBP Elav-like family member 3 isoform X1	2	0.944337	0.831	0.707	0
LOC115541631	CD63 antigen-like isoform X1	2	1.15055	0.743	0.566	1.59647e-293
LOC115529084	CD9 antigen-like isoform X1	2	0.767405	0.847	0.679	1.99818e-267
calhm3		2	0.985786	0.793	0.709	2.10212e-235
LOC115545337	sodium/potassium-transporting ATPase subunit beta-1-interacting protein 3-like isoform X2	2	0.752308	0.835	0.724	1.08745e-193
LOC115556628	tumor necrosis factor receptor superfamily member 4-like	2	1.16009	0.801	0.699	1.53832e-193
LOC115553457		2	0.834222	0.914	0.861	2.09909e-141
LOC115530009	cornifelin homolog	2	0.952578	0.899	0.794	2.52514e-132
ikzf2		2	0.555557	0.888	0.831	2.09281e-127
LOC115534379	B-cell lymphoma/leukemia 11B-like isoform X1	2	0.616959	0.957	0.906	1.07121e-111
LOC115530008	cornifelin homolog	2	0.675737	0.863	0.758	1.55621e-101
LOC115541024	uncharacterized protein LOC115541024 isoform X1	2	0.772475	0.806	0.706	1.05656e-96
il7r		2	0.659249	0.911	0.845	2.99165e-87
LOC115561501	integrin alpha-E-like	2	0.637424	0.798	0.77	5.94808e-57
mki67		3	3.08936	0.768	0.628	0
LOC115545267	non-histone chromosomal protein H6-like	3	2.76962	0.952	0.884	0
LOC115561358	non-histone chromosomal protein HMG-14A-like	3	2.66876	0.917	0.827	0
pcna		3	2.61499	0.864	0.803	0
LOC115546469	histone H2AX-like	3	2.55082	0.818	0.667	0
LOC115529517	histone H2A.Z	3	2.45325	0.803	0.69	0
dnmt1		3	2.50628	0.858	0.776	4.89984e-281
LOC115552430	hyaluronan mediated motility receptor-like	3	2.0674	0.698	0.394	1.34174e-271
smc4		3	2.32882	0.835	0.77	6.12756e-241
LOC115546867	protein FAM111A-like isoform X1	3	2.01284	0.751	0.76	1.70265e-213
incenp		3	3.321	0.746	0.665	1.61063e-209
stmn1		3	1.94548	0.819	0.761	2.08884e-205
LOC115538982	histone H2A	3	2.26749	0.755	0.717	8.18325e-196
numa1		3	2.44728	0.736	0.666	1.37719e-193
LOC115548341	nuclear autoantigenic sperm protein-like isoform X1	3	2.10269	0.762	0.788	1.21211e-173
chaf1a		3	2.35477	0.778	0.774	1.41787e-166
LOC115532383	histone H1-like	3	2.47839	0.77	0.691	1.64724e-121
LOC115559991	histone H1-like	3	3.01562	0.71	0.724	3.11141e-92
LOC115532376	histone H1-like	3	2.27627	0.726	0.67	2.62773e-88
cenpf		3	2.28373	0.647	0.655	1.16786e-86
LOC115529242	monocyte chemotactic protein 1B-like	4	3.31412	0.99	0.812	0
LOC115552297	uncharacterized protein LOC115552297 isoform X1	4	3.27207	0.899	0.668	0
LOC115552675	uncharacterized protein LOC115552675	4	2.80413	0.895	0.715	0
LOC115558504	interleukin-18 receptor accessory protein-like isoform X1	4	2.7136	0.938	0.742	0
cpa1		4	2.40354	0.959	0.825	0
LOC115530942	regulator of G-protein signaling 9-like isoform X1	4	2.28343	0.912	0.732	0
LOC115555068	uncharacterized protein LOC115555068	4	2.25316	0.894	0.507	0
pdpn		4	2.18858	0.902	0.677	0
LOC115555209	mast cell protease 1A-like isoform X1	4	2.13941	0.904	0.709	0
LOC115552673	uncharacterized protein LOC115552673 isoform X1	4	2.10998	0.893	0.588	0
LOC115532837	probable G-protein coupled receptor 34	4	1.64941	0.819	0.721	0
LOC115557027	forkhead box protein P4-like	4	1.59467	0.84	0.545	0
LOC115561271	glycerophosphodiester phosphodiesterase domain-containing protein 5-like isoform X1	4	1.54503	0.862	0.72	0
LOC115552883		4	1.51554	0.921	0.753	0
zfhx3		4	1.37395	0.848	0.655	0
LOC115550488	aggrecan core protein-like	4	1.97862	0.954	0.861	2.55757e-229
rgs3		4	1.66151	0.898	0.713	2.92165e-206
LOC115531114	uncharacterized protein LOC115531114 isoform X1	4	1.52669	0.903	0.769	1.39734e-190
LOC115530823	chromobox protein homolog 7-like	4	1.80448	0.728	0.699	9.26904e-99
LOC115535227	uncharacterized protein LOC115535227 isoform X1	4	1.35056	0.844	0.731	7.95831e-81
